# Supplementary material for: There and back again: A zooarchaeological perspective on Early and Middle Bronze Age urbanism in the southern Levant
Source: PLoS One. 2020 Mar 3;15(3):e0227255. doi: 10.1371/journal.pone.0227255 (PMC7053731; doi:10.1371/journal.pone.0227255)
Supplement: S1 File — (CSV) [file pone.0227255.s001.csv]

Site	Source	Country	Latitude	Longitude	Annual_Precip	Chrono_Group	Phase	14C_Range_of_Phase	Context Type	Sit description	planned	fortified	public/monumental architecture	Size (ha)	Allocated Sus sp	Allocated Bos sp	Allocated Equus sp	Type	bostaur	susscrdom	ovicap	canifam	equid.dom	gazella	large.game	large.carnivore	small.game
Ai/ et-Tell	Hesse & Wapnish 2001	Israel	31.916	35.288	400	3	EB1b	3300-2900 cal BCE	domestic deposits	small unfortified village	n	n	n		no	no	no	rural	53	1	187	2	0	1	2	1	0
Ai/ et-Tell	Hesse & Wapnish 2001	Israel	31.916	35.288	400	3	EB1b/c	3300-2900 cal BCE	domestic deposits	planned fortified settlement with monumental architecture	y	y	?	up to 11	no	no	no	?urban	82	1	507	3	0	5	3	0	0
Ai/ et-Tell	Hesse & Wapnish 2001	Israel	31.916	35.288	400	5	EB3a	2700-2500 cal BCE	domestic deposits	walled town	?y	y	?	up to 11	no	no	no	indeterminate	14	0	100	1	0	2	1	0	0
Ashquelon Afridar	Kansa 2004; Sade in Golani 2008; Whitcher 1999	Israel	31.708	34.585	400	2	EB1a	c.3600-3300 cal BCE	domestic deposits	small unfortified village	n	n	n		no	no	no	rural	987	681	2388	38	244	73	41	3	3
Bir Abu Matar	Josien 1955	Israel	31.19	34.61	200	1	Chalcolithic	c.4400-3600 cal BCE	domestic deposits	small unfortified village	n	n	n		no	no	no	rural	27	0	218	8	0	0	4	0	0
Bir es-Safadi	Josien 1955	Israel	31.19	34.61	200	1	Chalcolithic	c.4400-3600 cal BCE	domestic deposits	small unfortified village	n	n	n		no	no	no	rural	15	0	501	14	0	0	0	0	2
Gat Govrin	Ducos 1968	Israel	31.626	34.768		1	Chalcolithic	c.4400-3600 cal BCE	domestic deposits	small unfortified village	n	n	n		no	no	no	rural	76	38	77	0	8	11	0	0	0
Gilat	Grigson 2006	Israel	31.328	34.649	250	2	EB1a	c.3600-3300 cal BCE	cultic complex	cultic complex	n	n	n		no	no	no	cultic	277	253	1075	12	0	28	9	0	3
Gilat	Grigson 2006	Israel	31.328	34.649	250	1	Chalcolithic	c.4400-3600 cal BCE	cultic complex	cultic complex	n	n	n		no	no	no	cultic	143	151	735	7	0	24	4	0	1
Grar	Grigson 1995	Israel	31.3889	34.6182	250	1	Chalcolithic	c.4400-3600 cal BCE	domestic deposits	sequence of villages	n	n	n	10 (overall)	no	no	no	rural	274	194	739	26	3	20	14	1	8
Hazor	Marom et al 2017	Israel	33.0166	35.5669	550	8	MB2	c.1900-1700 cal BCE	cultic complex	regional urban centre	y	y	y	up to 15	no	no	no	cultic	492	0	2011	0	0	6	2	0	1
Hazor	Marom et al 2017	Israel	33.0166	35.5669	550	8	MB2	c.1900-1700 cal BCE	domestic deposits	regional urban centre	y	y	y	up to 15	no	no	no	urban	538	4	1831	10	0	23	4	0	0
Horvat Beter	Grigson 1993	Israel	31.19	34.61	200	1	Chalcolithic	c.4400-3600 cal BCE	domestic deposits	village	n	n	n	3	no	no	no	rural	49	1	173	0	0	5	0	0	0
Horvat Illin Tahtit	Allentuck 2013	Israel	31.7	34.98	400	3	EB1b	3300-2900 cal BCE	domestic deposits	village	n	n	n	1	no	no	no	rural	392	204	1255	2	0	22	50	4	25
Khirbat Iskandar	Metzger 2010	Jordan	31.5	35.7	300	6	EB4	2500-2000 cal BCE	domestic deposits	fortified town	y	y	n	3	no	no	no	indeterminate	23	6	298	0	0	0	3	0	0
Khirbet al-Batrawy	Alhaique 2008, 2012	Jordan	32.0874	36.0708	200	5	EB3b	2700-2500 cal BCE	domestic deposits	outside walls	y	y	?y	3	no	no	no	lower town	26	0	78	0	9	7	4	0	0
Khirbet al-Batrawy	Alhaique 2008, 2012	Jordan	32.0874	36.0708	200	5	EB3b	2700-2500 cal BCE	domestic deposits	inside walls	y	y	?y	3	yes: 2 Sus sp., 3 Sus scrofa domesticus and 3 Sus scrofa ferus. Thus 1 Sus sp. Allocated each to domestic and wild.	no	no	urban	80	4	304	2	110	15	17	0	1
Khirbet al-Batrawy	Alhaique 2008, 2012	Jordan	32.0874	36.0708	200	6	EB4	2500-2000 cal BCE	domestic deposits	village	?	n	n	3	no	no	no	rural	35	0	272	0	70	11	13	0	1
Khirbet el-Minsahlat	Makarewicz 2005	Jordan	31.28	35.79	200	6	EB4	2500-2000 cal BCE	domestic deposits	large village	n	y	n	5.5	no	no	no	?rural	24	2	504	0	14	5	3	0	1
Lachish	Croft 2004	Israel	31.5652	34.84856	350	7	MB1	c.2000-1900 cal BCE	cultic complex		?	?	y?		no	no	no	cultic	150	2	1143	2	0	5	2	0	14
Lachish	Croft 2004	Israel	31.5652	34.84856	350	7	MB1	c.2000-1900 cal BCE	domestic deposits		?	?	y?		no	no	no	indeterminate	368	22	2062	18	0	15	10	0	19
Lachish	Croft 2004	Israel	31.5652	34.84856	350	8	MB2	c.1900-1700 cal BCE	Area P domestic	planned fortified settlement with monumental architecture	y	y	y		no	no	no	urban	200	32	979	8	17	11	1	1	9
Manahat	Horwitz 1998	Israel	31.7	35.2	400	8	MB2	c.1900-1700 cal BCE	domestic deposits	open settlement	?y	n	n		no	no	no	rural	48	35	472	0	9	2	0	0	0
Marj Rabba	Hill et al 2016; Price et al 2013	Israel	32.8436	35.2808	600	1	Chalcolithic	c.4400-3600 cal BCE	domestic deposits	village	n	n	n		no	no	no	rural	783	1876	3368	25	0	102	20	32	27
Megiddo	Hesse & Wapnish 2001	Israel	32.5851	35.1845	500	3	EB1b	3300-2900 cal BCE	cultic complex	centre	?	?	y	6 or 10	no	no	no	cultic	539	39	2320	6	0	27	21	1	7
Megiddo	Wapish & Hesse 2001	Israel	32.5851	35.1845	500	5	EB3	2700-2500 cal BCE	cultic complex	centre	y	y	y	6 or 10	no	no	no	cultic	159	25	473	1	0	3	10	0	2
Metzer	Ducos 1968	Israel	32.44	35.05		1	Chalcolithic	c.4400-3600 cal BCE	domestic deposits	village	n	n	n		no	no	no	rural	81	174	67	0	0	6	17	0	0
Munhatta	Ducos 1968	Israel	32.65238	35.46318		1	Chalcolithic	c.4400-3600 cal BCE	domestic deposits	village	n	n	n		no	no	no	rural	114	90	123	2	1	23	5	0	0
Nahal Tillah/Halif terrace	Grigson in Whitcher 1999; Kansa et al 2006	Israel	31.3829	34.8661	300	2	EB1a	c.3600-3300 cal BCE	domestic deposits	small unfortified village	n	n	n		no	no	no	rural	41	10	315	38	56	26	17	0	1
Nahal Tillah/Halif terrace	Grigson in Whitcher 1999; Kansa et al 2006	Israel	31.3829	34.8661	300	3	EB1b	3300-2900 cal BCE	domestic deposits	small unfortified village	n	n	n		no	no	no	rural	563	62	3351	120	200	151	65	0	9
Pella	Mairs in Bourke et al 1994; 1998	Jordan	32.4	35.6	350	1	Chalcolithic	c.4400-3600 cal BCE	domestic deposits	village	n	n	n		no	no	no	rural	723	91	107	1	0	0	27	0	0
Pella	Mairs in Bourke et al 1994; 1998	Jordan	32.4	35.6	350	4	EB2	2900-2700 cal BCE	domestic deposits	planned fortified settlement with monumental architecture	y	y	y		no	no	no	urban	904	40	216	0	0	1	26	0	0
Pella	Mairs in Bourke et al 1994; 1998	Jordan	32.4	35.6	350	8	MB2	c.1900-1700 cal BCE	large building complex	planned fortified settlement with monumental architecture	y	y	y		no	no	no	urban	2426	180	702	0	0	3	243	0	0
Qiryat Ata	Agha 2014; Horwitz 2003a, 2013; Sade 2000	Israel	32.81	35.11	500	3	EB1b	3300-2900 cal BCE	domestic deposits	village	n	n	n	3	no	no	no	rural	48	82	84	1	0	6	14	0	2
Qiryat Ata	Horwitz 2003a, 2013; Sade 2000	Israel	32.81	35.11	500	3	EB1b late	3300-2900 cal BCE	domestic deposits	planned settlement	y	n	n	3	no	no	no	?rural	133	68	157	5	2	2	2	4	0
Qiryat Ata	Agha 2014; Horwitz 2003a, 2013; Maher 2014a	Israel	32.81	35.11	500	4	EB2	2900-2700 cal BCE	domestic deposits	planned fortified settlement	y	y	?y	large but siz indeterminate	no	no	no	urban	320	121	321	4	5	18	19	2	0
Ramat Aviv Hotel (west of Tel Qasile)	Sade 2006	Israel	32.104	34.792	450	8	MB2b	c.1900-1700 cal BCE	domestic deposits	village	n	n	n		no	no	no	rural	85	2	80	0	63	0	0	0	0
Refaim Valley	Horwitz 1989	Israel	31.7	35.1	400	8	MB2	c.1900-1700 cal BCE	domestic deposits	village	n	n	n		no	no	no	rural	47	21	166	0	0	0	19	0	1
Refaim Valley	Horwitz 1989	Israel	31.7	35.1	400	6	EB4	2500-2000 cal BCE	domestic deposits	village	n	n	n		no	no	no	rural	9	43	253	0	2	0	0	0	1
Shiloh	Hellwing et al 1993	Israel	32.055	35.289	450	8	MB2	c.1900-1700 cal BCE	domestic deposits	village	n	n	n		no	no	no	rural	75	23	549	3	1	1	4	0	0
Shiqmim	Grigson 1987; Levy et al 1991; Whitcher 1999	Israel	31.192	34.619	200	1	Chalcolithic	c.4400-3600 cal BCE	domestic deposits	village	?y	n	n	9.5	no	no	no	rural	180	0	1324	4	0	12	2	0	12
Tall al-Ḥuṣn	Mairs in Bourke et al 1998	Jordan			350	3	EB1b	3300-2900 cal BCE	domestic deposits	village	n	n	n		no	no	no	rural	72	38	896	0	0	51	30	0	0
Tall al-'Umayri	Peters et al 2002	Jordan	31.868	35.888	350	4	EB2	2900-2700 cal BCE	domestic deposits	planned fortified settlement	y	n	n	up to 4	no	no	8 Equus asinus, 2 Equs hemionus and 3 Equus sp. All Equus sp. categorised by Peters et al. as domestic	rural	129	0	408	3	8	7	5	1	7
Tall al-'Umayri	Peters et al 2002	Jordan	31.868	35.888	350	5	EB3	2700-2500 cal BCE	domestic deposits - Field D	planned settlement	y	?n	n	4.25	yes	no	13 Sus scrofa domesticus and 0 Sus scrofa ferus. 1 Sus sp. ascribed tentatively by Peters et al. as wild boar.	rural	1342	19	6693	46	213	93	53	9	119
Tall al-'Umayri	Peters et al 2002	Jordan	31.868	35.888	350	6	EB4	2500-2000 cal BCE	domestic deposits	village	?n	?n	n	smaller than EB III	no	no	no	rural	18	0	85	1	1	2	0	0	0
Tel Aphek	Hellwing 2000	Israel	32.846	35.119	550	3	EB1b	3300-2900 cal BCE	domestic deposits	village	?n	n	n		no	no	no	rural	36	2	66	1	20	2	1	0	0
Tel Aphek	Hellwing 2000	Israel	32.846	35.119	550	4	EB2	2900-2700 cal BCE	domestic deposits	regional urban centre	y	y	y		no	no	no	urban	49	2	54	5	1	6	3	0	0
Tel Aphek	Hellwing 2000	Israel	32.846	35.119	550	8	MB2	c.1900-1700 cal BCE	domestic deposits	regional urban centre	y	y	y	10	no	no	no	urban	348	60	586	7	25	54	15	0	0
Tel Arad	Lernau 1978	Israel	31.281	35.125	250	3	EB1b	3300-2900 cal BCE	domestic deposits	village	n	n	n		no	no	no	rural	29	0	345	1	3	1	4	0	0
Tel Arad	Lernau 1978	Israel	31.281	35.125	250	4	EB2	2900-2700 cal BCE	domestic deposits	planned fortified settlement	y	y	?	less than 9	no	no	no	indeterminate	81	0	962	4	29	18	3	0	0
Tel Arad	Lernau 1978	Israel	31.281	35.125	250	4	EB2	2900-2700 cal BCE	domestic deposits	village	n	n	n		no	no	no	rural	24	0	282	1	3	0	0	1	0
Tel Aviv	Ducos 1968	Israel	32.087	34.784		1	Chalcolithic	c.4400-3600 cal BCE	domestic deposits	village	n	n	n		no	no	no	rural	368	64	124	0	0	11	0	0	0
Tel Azor	Horwitz in Golani et al 1999	Israel	32.03	34.81	450	2	EB1a	c.3600-3300 cal BCE	domestic deposits	village	n	n	n		no	no	no	rural	37	116	72	0	0	3	1	0	0
Tel Bet Yerah	Berger 2018	Israel	32.718	35.572	350	2	EB1a	c.3600-3300 cal BCE	domestic deposits	dispersed village	n	n	n		no	no	no	rural	17	52	53	0	0	0	0	0	0
Tel Bet Yerah	Berger 2018; Cope 2006	Israel	32.718	35.572	350	3	EB1b	3300-2900 cal BCE	domestic deposits	large village	?y	?	n		no	no	no	?rural	102	12	189	0	17	6	0	0	0
Tel Bet Yerah	Berger 2018; Cope 2006	Israel	32.718	35.572	350	4	EB2	2900-2700 cal BCE	domestic deposits	planned fortified settlement	y	y	?n		no	no	no	?urban	142	15	679	3	4	23	12	0	0
Tel Bet Yerah	Berger 2018; Cope 2006	Israel	32.718	35.572	350	5	EB3	2700-2500 cal BCE	domestic/monumental deposits	planned fortified settlement with monumental architecture	y	y	y	20-25	no	no	no	urban	213	44	254	8	54	7	10	0	1
Tel Dalit	Horwitz et al 1996	Israel	31.976	34.969	450	3	EB1b	3300-2900 cal BCE	domestic deposits	open village	n	n	n	4	no	no	no	rural	33	1	176	1	1	12	1	0	0
Tel Dalit	Horwitz et al 1996	Israel	31.976	34.969	450	4	EB2	2900-2700 cal BCE	domestic deposits	fortified town	y	y	?	4	no	no	no	?urban	139	3	626	4	8	16	16	0	1
Tel Dan	Wapnish & Hesse 1991	Israel	33.249	35.652	550	5	EB3	2700-2500 cal BCE	domestic deposits	regional urban centre	y	y	y	20	no	no	no	urban	41	7	67	1	0	0	16	0	0
Tel Erani	Wojtal et al 2016	Israel	31.611	34.785		3	EB1b	3300-2900 cal BCE	domestic contexts from 'lower terrace' of upper tell	regional urban centre	y	y	y	25	no	no	all domestic following Wertz et al.	urban	113	51	341	4	15	0	20	0	0
Tell Halif	Zeder in Seger et al 1990	Israel	31.3829	34.8661	300	5	EB3	2700-2500 cal BCE	domestic deposits	walled town	?	?y	n		no	no	no	rural	111	4	1820	0	0	37	8	0	0
Tel Haror area K	Klenck 1996, 2000	Israel	31.3821	34.606	250	8	MB2	c.1900-1700 cal BCE	altar area	regional urban centre	y	y	y	38	no	no	no	cultic	34	2	980	0	0	3	0	0	0
Tel Haror area K	Klenck 1996, 2000	Israel	31.3821	34.606	250	8	MB2	c.1900-1700 cal BCE	building complex Area K	regional urban centre	y	y	y	38	no	no	no	urban	247	5	4835	84	0	9	3	0	0
Tel el-Hesi	Peck-Janssen 2006	Israel	31.546	34.731		5	EB3	2700-2500 cal BCE	domestic deposits	regional urban centre	y	y	y	10	no	no	no	urban	166	2	697	16	2	9	12	0	3
Tel Kabri	Horwitz 2002	Israel	33.008	35.139	550	8	MB2	c.1900-1700 cal BCE	domestic deposits	planned fortified settlement with monumental architecture	y	y	y	34	no	no	no	urban	165	57	584	7	0	11	12	0	0
Tel Kabri	Marom et al 2015	Israel	33.008	35.139	550	2	EB1a	c.3600-3300 cal BCE	domestic deposits	village	?n	n	n	12	no	no	no	rural	49	21	53	0	0	2	12	0	0
Tel Lod	Horwitz in van den Brink et al 2015	Israel	31.95	34.89	450	3	EB1b	3300-2900 cal BCE	domestic deposits	village	y	?	n		no	no	no	indeterminate	159	69	218	8	7	3	2	0	0
Tel Magal	Kehati 2017	Israel	32.385	35.036		4	EB2	2900-2700 cal BCE	domestic deposits		y	?	?	c.20	no	no	no	indeterminate	59	6	42	0	0	2	1	0	2
Tel Moza	Sade 2009	Israel	31.789	35.167	350	2	EB1a	c.3600-3300 cal BCE	domestic deposits	open village	n	n	n		no	no	no	rural	28	5	151	0	1	0	0	0	0
Tel Moza	Sade 2009	Israel	31.789	35.167	350	8	MB2	c.1900-1700 cal BCE	domestic deposits	village	?	n	n		no	no	no	rural	54	10	156	23	2	0	0	0	1
Tel Nagila	Ducos 1968	Israel	31.502	34.758		8	MB2	c.1900-1700 cal BCE	domestic deposits	planned fortified settlement	y	y	?	4	no	no	no	indeterminate	142	12	302	4	6	11	8	0	0
Tel Qashish	Horwitz 2003b	Israel	32.6852	35.11	500	8	MB2	c.1900-1700 cal BCE	domestic deposits	planned settlement	y	y	?	4	no	no	no	?urban	48	95	203	1	1	2	4	0	7
Tel Qashish	Horwitz 2003b	Israel	32.6852	35.11	500	5	EB3	2700-2500 cal BCE	domestic deposits	planned settlement	y	y	?	4	no	no	no	?urban	132	8	67	1	1	3	19	1	1
Tel Qashish	Horwitz 2003b	Israel	32.6852	35.11	500	4	EB2	2900-2700 cal BCE	domestic deposits	planned settlement	y	y	?	4	no	no	no	?urban	77	10	112	21	0	3	11	0	1
Tel Te'enim	Horwitz 2011	Israel	32.294	35.008	550	8	MB2	c.1900-1700 cal BCE	subterranean domestic deposits	village	n	n	n		no	no	no	rural	24	22	46	1	1	3	3	0	0
Tel Te'o	Horwitz 2001	Israel	33.1305	35.5697	550	1	Chalcolithic	c.4400-3600 cal BCE	domestic deposits	village	n	n	n	3	no	no	no	rural	79	48	34	0	0	2	0	0	0
Tel Tsaf	Hellwing 1988; Hill 2011	Israel	32.406	35.549	300	1	Chalcolithic	c.4400-3600 cal BCE	domestic deposits	village	n	n	n		no	no	no	rural	40	20	53	0	1	4	0	0	0
Tel Yaqush	Hesse & Wapnish 2001	Israel	32.61	35.54	350	3	EB1b	3300-2900 cal BCE	domestic deposits	village	n	n	n	3	no	no	no	rural	100	22	343	1	0	18	18	0	1
Tel Yaqush	Hesse & Wapnish 2001	Israel	32.61	35.54	350	4	EB2	2900-2700 cal BCE	domestic deposits	town	?y	n	n	3	no	no	no	rural	91	4	292	1	0	2	2	0	1
Tel Yaqush	Hesse & Wapnish 2001	Israel	32.61	35.54	350	5	EB3	2700-2500 cal BCE	cultic/public buildings	village -public architecture	n	n	y?	1	no	no	no	cultic	113	4	215	5	0	2	6	0	1
Tel Yarmouth	Davis 1988	Israel	31.699	35.002	400	5	EB3	2700-2500 cal BCE	domestic deposits	planned fortified settlement	y	y	?y	16	no	no	no	?urban	91	0	868	0	0	1	5	0	0
Tel Yarmouth	Davis 1988	Israel	31.699	35.002	400	4	EB2	2900-2700 cal BCE	domestic deposits	planned fortified settlement	y	y	y	16	no	no	no	urban	41	0	175	0	0	1	1	0	0
Tel Yehud	Horwitz in van den Brink et al 2014	Israel	32.02	34.9	450	8	MB2	c.1900-1700 cal BCE	domestic deposits	planned settlement?	y			2	no	no	no	indeterminate	57	10	40	0	1	0	0	0	0
Tell el-Mafjer	Al-Zawahra 2008	Palestine (PAT)	31.881	35.46	250	1	Chalcolithic	c.4400-3600 cal BCE	domestic deposits	village	n	n	n		no	no	no	rural	160	319	522	3	0	14	8	0	0
Tell Jemmeh	Maher 2014b	Israel	31.3875	34.4447	250	8	MB2	c.1900-1700 cal BCE	domestic deposits	walled planned settlement	?y	?y	?	5	no	no	no	indeterminate	16	36	79	1	0	0	0	0	0
Tell Madaba	Griffith 2016	Jordan	31.73	35.74	350	3	EB1b	3300-2900 cal BCE	domestic deposits	walled settlement	?	y	?		no	no	no	rural	15	0	418	4	3	1	3	0	0
Tulaylat al-Ghassul	Mairs in Bourke et al 1995; Bourke et al 2000	Jordan	31.8608	34.6406	200	1	Chalcolithic	c.4400-3600 cal BCE	domestic deposits	village	n	n	n		no	no	no	rural	120	119	840	0	0	19	10	0	0
Tulaylat al-Ghassul	Mairs in Bourke et al 1995; Bourke et al 2000	Jordan	31.8608	34.6406	200	2	EB1a	c.3600-3300 cal BCE	domestic deposits	village	y?	n	n		no	no	no	rural	109	99	1040	0	0	159	5	0	0
Yiftah'el	Horwitz 1997	Israel	32.755	35.227	550	2	EB1a	c.3600-3300 cal BCE	domestic deposits	unplanned village	n	n	n		no	no	no	rural	66	40	151	0	2	11	13	0	0
Yoqne'am	Horwitz et al 2005	Israel	32.641	35.108	500	8	MB2	c.1900-1700 cal BCE	domestic deposits	planned fortified settlement	?y	y	?		no	no	no	?urban	95	188	515	0	0	6	10	0	1
