# Supplementary material for: There and back again: A zooarchaeological perspective on Early and Middle Bronze Age urbanism in the southern Levant
Source: PLoS One. 2020 Mar 3;15(3):e0227255. doi: 10.1371/journal.pone.0227255 (PMC7053731; doi:10.1371/journal.pone.0227255)
Supplement: S2 File — (CSV) [file pone.0227255.s002.csv]

Site	Type	Chrono	Phase	14C_Range_of_Phase	Country	Taxon	OC Ratio	Source	ABC	DEF	GHI	A [0-2m]	B [2-6m]	C [6-12m]	D [1-2y]	E [2-3y]	F [3-4y]	G [4-6y]	H [6-8y]	I [+8y]
Ai pre-urban	rural	3	EB1b	3300-2900 cal BCE	Israel	Ovis-dominant	32 to 11	Hesse & Wapnish 2001	10	58	32	0	2	8	26	18	14	19	10	3
Ai urban	?rural	3	EB1b/c	3300-2900 cal BCE	Israel	Ovis-dominant	12 to 8	Hesse & Wapnish 2001	10	62	28	0	0	10	18	22	22	18	10	0
Ai urban	indeterminate	4	EB2	2900-2700 cal BCE	Israel	Ovis/Capra	42 to 32	Hesse & Wapnish 2001	15	51	34	0	0	15	19	14	18	19	13	2
Askelon Afridar G	rural	2	EB1a	c.3600-3300 cal BCE	Israel	Ovis-dominant	130 to 32	Kansa 2004	38	151.5	56.5	0	12.5	25.5	51.5	47.5	52.5	26.5	22	8
Bir es-Safadi	rural	1	Chalcolithic	c.4400-3600 cal BCE	Israel	Ovis-dominant	2 to 1	Ducos 1968	53	77	7
Gilat	cultic	1	Chalcolithic	c.4400-3600 cal BCE	Israel	Ovis/Capra	301 to 293	Grigson 2006	24	39	37	0	17	7	25	7	7	25	7	5
Grar	rural	1	Chalcolithic	c.4400-3600 cal BCE	Israel	Capra-dominant	36 to 52	Grigson 1995	9	4	51	0	4	5	9	7	24	37	11	3
Horvat Illin Tahtit	rural	3	EB1b	3300-2900 cal BCE	Israel	Ovis/Capra	229 to 192	Allentuck 2013	4	7	18	0	0	4	5	1	1	6	10	2
Khirbet al-Batrawy	urban	5	EB3b	2700-2500 cal BCE	Jordan	Ovis/Capra	26 to 20	Alhaique 2012	30	45	25	0	20	10	10	15	20	15	8	2
Khirbet al-Batrawy	rural	6	EB4	2500-2000 cal BCE	Jordan	Ovis/Capra	13 to 11	Alhaique 2012	40	50	10	0	50	10	20	5	5	5	4	1
Lachish	urban	8	MB2	c.1900-1700 cal BCE	Israel	Ovis/Capra	"equal proportions"	Croft 2004	7	16.5	1.4	1	4.4	11.1	1.8	2.6	2.6	1.4	0	0
Lachish	cultic	7	MB1	c.2000-1900 cal BCE	Israel	Capra	"equal proportions"	Croft 2004	2.5	0.5	0	0	1.5	1	0.5	0	0	0	0	0
Lachish	cultic	7	MB1	c.2000-1900 cal BCE	Israel	Ovis	"equal proportions"	Croft 2004	3.5	4.5	3	0	1.2	2.3	3.5	0.5	0.5	2	0.5	0.5
Manahat 800	rural	8	MB2	c.1900-1700 cal BCE	Israel	Ovis/Capra	not given	Horwitz 1998	5	30	65	5	0	0	5	10	15	15	35	15
Marj Raba	rural	1	Chalcolithic	c.4400-3600 cal BCE	Israel	Capra	69 to 112	Price et al 2013	8	20	4	0	0	8	8	4	7	2.5	1.5	0
Marj Raba	rural	1	Chalcolithic	c.4400-3600 cal BCE	Israel	Ovis	69 to 112	Price et al 2013	6	7	5	0	1	5	2.5	2.8	2.4	4.3	2	1
Megiddo	cultic	3	EB1b	3300-2900 cal BCE	Israel	Ovis/Capra	29 to 10	Hesse & Wapnish 2001	67	20	13	0	11	56	14	3	3	7	3	3
Megiddo	cultic	3	EB1b	3300-2900 cal BCE	Israel	Ovis-dominant	125 to 47	Wapnish & Hesse 2001	38	47	15	2	7	29	24	12	11	11	3	1
Megiddo	cultic	5	EB3	2700-2500 cal BCE	Israel	Ovis-dominant	33 to 16	Wapnish & Hesse 2001	18	67	15	0	3	15	36	15	16	12	3	0
Metzer	rural	1	Chalcolithic	c.4400-3600 cal BCE	Israel	Ovis	13 to 3	Ducos 1968	3	22	1
Munhatta	rural	1	Chalcolithic	c.4400-3600 cal BCE	Israel	Ovis/Capra	even	Ducos 1968	2	9	6
Shiloh	rural	8	MB2	c.1900-1700 cal BCE	Israel	Ovis/Capra	not given	Hellwing et al 1993	9	12	45
Shiqmim	rural	1	Chalcolithic	c.4400-3600 cal BCE	Israel	Ovis/Capra	118 to 99	Whichiter 1999	19	24.5	8.5	0	8	11	18.5	3	3	5.5	2	1
Tall al-'Umayri	rural	4	EB2	2900-2700 cal BCE	Jordan	Ovis-dominant	46 to 26	Peters et al 2002	2	5	2	0	1	1	1	2	2	2	0	0
Tall al-'Umayri	rural	5	EB3	2700-2500 cal BCE	Jordan	Ovis-dominant	696 to 295	Peters et al 2002	73	129	44	17	21	35	77	41	11	44	0	0
Tel Aviv	rural	1	Chalcolithic	c.4400-3600 cal BCE	Israel	Ovis/Capra	even	Ducos 1968	34	45	21
Tel Arad	indeterminate	4	EB2	2900-2700 cal BCE	Israel	Ovis/Capra	139 to 96	Lernau 1978	18	28	34	2	8	8	10	14	4	23	11	0
Tel Dan	urban	5	EB3	2700-2500 cal BCE	Israel	Ovis/Capra	3 to 2	Wapnish and Hesse 991	2	4.75	1.25	0.25	0.25	2.25	2.25	0.25	0.25	0.25	0.25	0
Tel Gat/Erani	indeterminate	3	EB1b	3300-2900 cal BCE	Israel	Ovis-dominant	3 to 1	Ducos 1968	26	74	9
Tel Haror	urban	8	MB2	c.1900-1700 cal BCE	Israel	Ovis-dominant	431 to 152	Klenck 2002	30	44	26	2.5	15.5	26	16.5	5.5	8	14	7.5	4.5
Tel Haror	cultic	8	MB2	c.1900-1700 cal BCE	Israel	Ovis	87 to 17	Klenck 2002	63.76	14.24	0	3	17.79	42.97	14.24	0	0	0	0	0
Tel Haror	cultic	8	MB2	c.1900-1700 cal BCE	Israel	Capra	87 to 17	Klenck 2002	16	2	0	2	12	2	2	0	0	0	0	0
Tel el-Hesi	urban	5	EB3	2700-2500 cal BCE	Israel	Ovis-dominant	126 to 62	Peck-Janssen 2006	30	50	20
Tel Jemmeh	indeterminate	8	MB2	c.1900-1700 cal BCE	Israel	Ovis-dominant	6 to 1	Wapnish and Hesse 1988	14	24.5	23.5	2.5	2.5	9	12	6.5	6	14.5	5	4
Tel Lod	indeterminate	2	EB1a	c.3600-3300 cal BCE	Israel	Capra-dominant	10 to16	Horwitz in van den Brink et al 2015	19	30	51	0	0	19	9	8	13	19	17	15
Tel Nagila	indeterminate	8	MB2	c.1900-1700 cal BCE	Israel	Ovis/Capra	not given	Ducos 1968	19	51	20
Tel Yaqush	rural	3	EB1b	3300-2900 cal BCE	Israel	Ovis-dominant	17 to 7	Hesse & Wapnish 2001	28	36	36	3	6	19	16	12	8	17	13	6
Tel Yaqush	rural	4	EB2	2900-2700 cal BCE	Israel	Ovis-dominant	18 to 8	Hesse & Wapnish 2001	36	35	29	1	10	25	12	8	15	17	8	4
Tel Yaqush	cultic	5	EB3	2700-2500 cal BCE	Israel	Ovis-dominant	14 to 5	Hesse & Wapnish 2001	23	53	24	0	8	15	14	17	22	20	3	1
Tel Yarmouth	urban	4	EB2	2900-2700 cal BCE	Israel	Ovis-dominant		Davis 1988	0	7.5	2.5	0	0	0	2	2	3.5	2.5	0	0
Tel Yarmouth	?urban	5	EB3a	2700-2500 cal BCE	Israel	Ovis/Capra	not given	Davis 1988	10	22.5	22.5	0	4	6	5	6.5	11	17.5	4	1
Tell Halif	rural	5	EB3	2700-2500 cal BCE	Israel	Ovis/Capra	even	Zeder 1990	3	12	8	0	1.5	1.5	4	4	4	6	2	0
Yoqne'am	?urban	8	MB2	c.1900-1700 cal BCE	Israel	Ovis/Capra	77 to 90	Horwitz et al. 2005	5	15	12	0	0	5	6	5	4	3	7	2
Tell Madaba	rural	3	EB1b	3300-2900 cal BCE	Israel	Ovis-dominant	30 to 15	Griffith 2016	20	50	30
Nahal Tillah/Halif Terrace	rural	2	EB1a	c.3600-3300 cal BCE	Israel	Ovis-dominant	36 to 16	Kansa et al 2006	5	8	10	0	2.5	2.5	1	3	4	7	2	1
Nahal Tillah/Halif Terrace	rural	3	EB1b	3300-2900 cal BCE	Israel	Ovis-dominant	369 to 197	Kansa et al 2006	44.5	82.5	94	0	19	25.5	21	26	35.5	48	35	11
Khirbet el-Minsahlat	rural	6	EB4	2500-2000 cal BCE	Jordan	Ovis	96 to 65	Makarewicz 2005	5	4	5	0	1	4	2.5	2.5	0	4	0	0
Khirbet el-Minsahlat	rural	6	EB4	2500-2000 cal BCE	Jordan	Capra	96 to 65	Makarewicz 2005	5	7	9	0	1	6	4.5	3.5	1	5	0	0
